# Supplementary material for: Antinuclear Antibodies Predict Treatment Escalation and Biologic Switching in Rheumatoid Arthritis
Source: Diagnostics (Basel). 2026 Mar 23;16(6):957. doi: 10.3390/diagnostics16060957 (PMC13026019; doi:10.3390/diagnostics16060957)
Supplement: Supplementary file 1 [file diagnostics-16-00957-s001.zip]

Archive with 1 entries (1 files):
- diagnostics-4191905-supplementary.pdf
